# Supplementary material for: The trade-off between design fixation and quality: Physical objects or multiperspective pictures?
Source: PLoS One. 2021 Jul 21;16(7):e0254933. doi: 10.1371/journal.pone.0254933 (PMC8294488; doi:10.1371/journal.pone.0254933)
Supplement: S1 Data — (XLSX) [file pone.0254933.s001.xlsx]

## Sheet: similarity
group	IntegralShape	SteamOutlet	WaterInlet	Switch	Handle	PowerSupply	WaterTank	Identification
1	3	5.5	2	5.5	1.5		3	4
1	5.5	6	6	6	3		4
1	6	6	2.5		6	7	6	6.5
1	1.5	1	2.5	1	1.5	7	2.5	5.5
1	4	4.75	3.5		5	7	4.25	5.5
1	4	3.5	4.5		4.5	7	5	6
1	4.75	6.25	6	6	4.25	7	4.5	6.5
1	6	6.5	6.5	6.5	7	7	6	6.5
1	3.33	4.33	4.33	6.5	3.83		4	5.33
1	4.5	5.5	6	6	5.5	7	6	3.5
1	6	6.5	2		6.5	7	3.5	6.5
1	5.5	6	5.5	1.5	3	1.5	6	6.5
1	6	6.5	6	7	6	7	6
1	7	7	7	7	6.5	7	6.5	7
1	5	6	2.5	6.5	6	6.5	6	6.5
1	5	4.25	5.75		4.25	7	6	6.5
1	2	5.5	4	6	2		2	1
1	3	4.25	3.25	4.75	2.75	7	3.75	6.5
1	2	2	5.5	6.5	1.5	5	2	2.5
1	2	4	4.5	6	1.5	7	2.5	6.5
1	4	4	5	6.5	4.25	7	4.5	5.5
1	5.5	6	6.5	6.5	6	4.5	4.5	4.5
1	6	3	5		6	3	6.5	7
1	5	2.25	6	4.5	4.5	7	4.5	3.25
1	4	4	3.5	6	3.5	2	4.5	6
1	4	5.67	4.5		3.5		3.5	5.5
1	6.5	6	6	6	6.5	7	6.5	6.5
1	4.25	5	4.25	6.5	5.5	7	3.75	6.5
1	2.5	1.5	5	6	2	7	3.5	6
1	3	2	4	6	2.5	7	3	6.5
2	4	4	2.75	6.5	4	4.25	4	2.75
2	4	5	4	2.5	4.5	7	3	3
2	2	1.5	3	4.5	2	7	3	6.5
2	4.5	3	4.5	6.75	4	7	3.5	6.5
2	3	6	4.5	4.5	2.5	6.75	3.25	6
2	4.75	6.25	5.5		4	7	5	6.5
2	3.5	5.5	6	6.5	1.5	7	4	6.5
2	3.5	3.5	4	6.25	5.25	7	4.5	4.75
2	5.5	6	4	4.5	5	7	6
2	3.5	2.5	4		4.5	2	4.5
2	5.5	6.5	4.5		4.5		4.5	5.5
2	4	6.5	4	6.5	5	7	3.5	6.5
2	4.5	6	6	2	5	7	4	4
2	4.5	6	4.5	6.5	4.5		4.5	6
2	4.5	3	3.5	3.5	3.5	7	2.5	6.5
2	5	6	4.5	6.5	3.5	1	4.5	4
2	3	4.5	3.5		4.5	2	4.5	6.5
2	3	3.5	5.5	5	3	3.5	4.5	6
2	5	5.5	5.5	6.5	6	7	5
2	3	3	2	6	4		3	3.5
2	3.5	4	3	5.75	2.5	7	4.5	5
2	5	6	2.5	5.5	4.5	7	3	6.5
2	3	4	3	6.5	3	7	3.5	6.5
2	6	6.5	4.5		6	7	5.5	6
2	4.75	5.5	3.75	6.75	4	7	4	5.25
2	4.5	6	5	5	4		4	6.25
2	3.67	5	3.17	5	5.83	5.5	5	4
2	5	5	4	3	5	7	3	2
2	3.5	5.5	1.5	6.5	4	7	1.5	5.5
2	1.5	6	1.5	6.5	2.5	7	2	5.5

## Sheet: Originality
group	IntegralShape	SteamOutlet	WaterInlet	Switch	Handle	PowerSupply	WaterTank	Identification
1	5	3	4	2	6		4
1	1.5	1	1.5	1	4		1
1	1	2	4.5		1	1	1
1	6	6	4	6	5	1	5.5
1	3.75	2	4.25		2.25	1	3.5
1	2.5	3	3	1	2.5	1	2.5
1	3.75	1	1.5	1	2.75	1	2.75
1	1.5	1.5	1	1	1	1	1.5
1	4.83	4.17	3.17	1.25	3.5		4
1	2.5	2	2	1.5	1.5	1	1
1	1	1	5.5		1	1	5
1	2	1	1	6	4	5	2
1	2	1	1.5	1	1.5	1	1
1	1	1	1	1	1	1	1
1	2	1	4.5	1.5	1.5	3	1
1	2.75	3.25	3		3	1	1
1	6	3.5	3.5	1.5	5		5.5
1	4.75	4.25	4.5	2.75	3.75	1	3
1	6	6	2	1	5.5	5	5
1	5.5	2.5	2	1.5	5.5	1	5
1	3.75	3.5	2.5	1	2.25	1	2.75
1	2	1.5	1	1	1	5	2.5
1	2.5	4.5	2		1.5	5	1
1	2.5	5	1.5	3.5	2.5	1	2.75
1	3	3.5	4	1.5	4	5	2
1	3.33	1.83	2.67		3		2.5
1	1.5	1.5	1	1	1	1	1
1	2	2.75	3.75	1	1.5	1	3.75
1	5.5	5.5	4.5	1	5	1	3.5
1	5	5	3.5	2.5	4	1	3
2	3.5	3.5	4.25	1	2.5	3	2.75
2	3	2	2.5	5	2.5	1	3
2	5.5	6	4.5	2	5	1	4.5
2	3.5	4.25	2.75	1	3	1	2.75
2	4.75	2	2.5	2.75	5.25	1	4.5
2	2	1.25	1.5		3.25	1	1.75
2	5	2	1	1	5.5	1	4
2	3	5.25	3	1	2	1	2.75
2	2	1.5	3	4.5	2	1	1
2	3	5	2		3	6	2
2	2.5	1	2		2		2.5
2	3	1	3	1	2	1	2.5
2	2.5	2	1	5.5	2.5	1	4
2	3	1.5	2.5	1.5	2		2
2	3.5	4	3	3	4	1	3.5
2	3	3	3.5	1	1.5	6	3
2	5	4.5	5		2.5	5	2
2	4	4	2	2	4	4	3
2	2	1.5	1.5	1	1	1	2
2	5	4.5	5.5	1	3.5		4
2	3.5	3.75	4.5	1.5	5	1	3.5
2	3	1	5.5	1	2.5	1	5.5
2	4	4	4.5	1.5	4	1	3
2	2	1.5	2		1.5	1	2
2	2.75	2.25	3.25	1	3.25	1	3
2	2.75	1.75	2.75	2.5	3		3
2	3.17	2.67	4.17	3	2	3	2.67
2	2	3	3	4	1.5	1	3
2	4	2	6	1	2.5	1	6
2	6	2.5	6	1	4.5	1	5

## Sheet: completeness
group	IntegralShape	SteamOutlet	WaterInlet	Switch	Handle	PowerSupply	WaterTank	Identification
1	5.5	4.5	5	4	5	1	4	4
1	2	3	2	2	3	1	3.5	1
1	4.5	4.5	4	1	3.5	2	5	4.5
1	5.5	3.5	4	4	4.5	2	6	4
1	3.25	3.5	2.75	1	3.75	2.25	3.5	2
1	4.5	3	3	2	4	2	4	2
1	4.75	4.5	3.5	3.75	4.75	2	4.5	4.5
1	5	4	4	4	5	5	4.5	5
1	2.83	3.17	2.5	2	3	1	3.33	3.5
1	6	4.5	5	5	5	2	4	4.5
1	3	3	2	1	3.5	2	2.5	3.5
1	4.5	3.5	2.5	4	4.5	4	4	3.5
1	5.5	3	4	3.5	3.5	2	3.5	1
1	4	3.5	4.5	3	5	5	5	4
1	4	3	3	3	4	2	3.5	3
1	3.5	3.25	3	1	3.5	2	3.25	3.25
1	4.5	4.5	3	3	4	1	3.5	4.5
1	4.25	2.75	3	3	3.75	2	3.5	1.75
1	6	5.5	5	3	3.5	3.5	4.5	6
1	4.5	3	2.5	3	5	2	4.5	3.5
1	3.25	2.75	3	2.25	3.25	1.5	3.25	2.75
1	4	3.5	3	3.5	3.5	4.5	3.5	4
1	3.5	4	4	1	3	3	2	3.5
1	5.25	4.75	5	3.75	3.25	2	3.75	4.25
1	4.5	3.5	2.5	2.5	2.5	5	3	2.5
1	3	3.17	2.83	1	2.67	1	3	3.5
1	5.5	4.5	3.5	5	4.5	2	4.5	4.5
1	3	2.5	2.75	2.75	3	1.5	2.75	3.75
1	4	5	4	2	2.5	2	3	3
1	4	5	3.5	3	4	2	4	2
2	5	4.25	3	1.75	4	2.25	3.5	4
2	4	1.5	2.5	3	3.5	4	3.5	3.5
2	5	3.5	2	2.5	4.5	2	4	3
2	4.25	2.25	3.25	3	3.75	2	3.25	2
2	4.25	4	3.5	4	4.5	2.75	4	4
2	2.5	2.25	2	1	2.75	2	2.75	2.75
2	3	1.5	3.5	3.5	4.5	2	3.5	2.5
2	5.5	5	4.75	2.5	4	2	4	4.5
2	2.5	2.5	2.5	2	2	2	2	1
2	3	3	2	1	2	3	2	1
2	3	4	4	1	3	1	3	2.5
2	3.5	3.5	2	2	2	2.5	3	3.5
2	4.5	4.5	5	5.5	4	2	3.5	2.5
2	5.5	3.5	5	2.5	4	1	4.5	4
2	3	3	2.5	3.5	5	3	4	3
2	3	3	2.5	2.5	2.5	3	3	4
2	4	3.5	3	1	4.5	3.5	2.5	4
2	6	4.5	3.5	2.5	4	4.5	4	2
2	3	3	3.5	2.5	2.5	2	2.5	1
2	3	3	3.5	2.5	3	1	3	3.5
2	2.75	2	2	2	2	2	2.5	2.5
2	3	3	4.5	2	2.5	2	4	3.5
2	3.5	3	3	2.5	2.5	2	3	4
2	4	3	3	1	3	2	3.5	4.5
2	4	3.25	4.5	3.25	4	2	3.75	3.5
2	3.25	2.25	3	2.25	3.25	1	3.25	3.75
2	3.33	3	3.33	2.83	3	2.67	3	3.17
2	3.5	3.5	2.5	3.5	2.5	2	4	5
2	3.5	2.5	4.5	2.5	2.5	2	3	3.5
2	4	3	3	2	3	3.5	3.5	4
